# Supplementary material for: Cost-effectiveness analysis of malaria rapid diagnostic tests for appropriate treatment of malaria at the community level in Uganda
Source: Health Policy Plan. 2017 Feb 15;32(5):676–89. doi: 10.1093/heapol/czw171 (PMC5406761; doi:10.1093/heapol/czw171)
Supplement: Supplementary Data [file czw171_Supp.zip]

Archive with 4 entries (3 files):
- czw171-suppl_data/
- czw171-suppl_data/supplementary table 1a.docx
- czw171-suppl_data/supplementary table 1b.docx
- czw171-suppl_data/supplementary table 2.docx
